# Supplementary material for: New Late Pleistocene age for the Homo sapiens skeleton from Liujiang southern China
Source: Nat Commun. 2024 Apr 29;15:3611. doi: 10.1038/s41467-024-47787-3 (PMC11058812; doi:10.1038/s41467-024-47787-3)
Supplement: Supplementary file 4 — Supplementary Data 1 [file 41467_2024_47787_MOESM4_ESM.xlsx]

## Sheet: Sheet1
Supplementary Data 1. Trace element concentrations (ppm) for LJHS and sediments from the Liujiang section
Element	HED-626	HED-627	HED-628	HED-683	LJHS
Li	123.74	114.54	146.86	65.01	220.79
Be	2.35	1.88	2.64	1.92	2.88
Sc	16.05	20.55	27.73	11.76	31.15
V	399.84	270.75	396.46	174.21	518.89
Cr	908.97	580.66	765.35	175.56	279.52
Co	15.54	10.52	15.28	36.58	20.31
Ni	452.79	236.53	383.62	208.38	475.2
Cu	104.46	66.65	93.34	45.4	119.42
Sr	58.49	29.08	31.16	128.21	51.5
Y	62.48	63.59	90.15	41.22	35.32
Zr	99.6	120.45	146.37	136.97	207.4
Nb	10.73	11.98	14.25	18.09	19.92
Mo	40.54	8.2	22.8	6.5	19.31
Cd	4.15	1	4.33	1.36	1.1
Ba	152.4	140.36	157.39	369.08	251
La	64.84	83.6	89.92	53.94	43.75
Ce	55.1	48.03	79.24	81.2	79.43
Pr	14.49	17.48	20.18	11.77	7.4
Nd	58.6	70.02	82.12	45.84	26.39
Sm	11.17	12.19	15.87	8.48	4.81
Eu	2.13	2.26	3.04	1.69	0.96
Gd	7.47	7.9	10.8	6.28	3.66
Tb	1.41	1.46	2.09	1.19	0.77
Dy	7.93	8.05	11.74	6.6	4.81
Ho	1.6	1.63	2.38	1.32	1.06
Er	4.46	4.54	6.63	3.69	3.27
Tm	0.6	0.61	0.9	0.51	0.5
Yb	3.71	3.84	5.7	3.22	3.41
Lu	0.55	0.55	0.83	0.48	0.51
Hf	2.45	3.1	3.78	3.79	5.31
Ta	0.77	0.9	1.02	1.23	0.96
Tl	1.85	1.04	1.64	0.84	2.11
Pb	13.8	9.58	13.79	25.1	26.01
Th	5.1	8.19	9.3	9.07	13.42
U	6.39	3.21	5.31	3.99	5.6
