# Supplementary material for: New Late Pleistocene age for the Homo sapiens skeleton from Liujiang southern China
Source: Nat Commun. 2024 Apr 29;15:3611. doi: 10.1038/s41467-024-47787-3 (PMC11058812; doi:10.1038/s41467-024-47787-3)
Supplement: Supplementary file 5 — Supplementary Data 2 [file 41467_2024_47787_MOESM5_ESM.xlsx]

## Sheet: Sheet1
Supplementary Data 2. MC-ICPMS U-series dating results obtained on the samples from the Tongtianyan cave, with ± 2σ absolute uncertainties (standard error, SE).
Sample	Lab code	U	Th	234U/238U	230Th/238U	230Th/232Th	Age (ka)*	(234U/238U)i**	Corr. Age (ka)***
		(ng/g)	(ng/g)
Human tooth
LJ19-Dentine	5413	78950	1.1	1.172	0.1861	41650	18.72	1.181	18.72
		± 80	± 0.8	± 0.002	± 0.0006	± 32439	± 0.07	± 0.002	± 0.10
Human bone splinters
LJ19-A	4308	56300	40.5	1.193	0.2274	966	22.86	1.206	22.85
		± 30	± 1.1	± 0.001	± 0.0003	± 26	± 0.04	± 0.001	± 0.04
LJ19-B	4309	95550	22.3	1.188	0.2156	2828	21.65	1.2	21.64
		± 40	± 1.7	± 0.001	± 0.0003	± 211	± 0.04	± 0.001	± 0 .04
U-series profile analyses on human bone section
LJ20-1	4677	31700	3.5	1.193	0.228	6407	22.91	1.206	22.91
		± 10	± 0.3	± 0.001	± 0.0007	± 520	± 0.08	± 0.001	± 0.08
LJ20-2	4678	39900	3.2	1.193	0.2264	8620	22.75	1.206	22.75
		± 10	± 0.3	± 0.001	± 0.0007	± 903	± 0.08	± 0.001	± 0.08
LJ20-3	4679	36980	2.7	1.19	0.2236	9488	22.51	1.202	22.51
		± 10	± 0.3	± 0.001	± 0.0006	± 1053	± 0.07	± 0.001	± 0.07
LJ20-4	4680	38830	4.3	1.191	0.2233	6103	22.46	1.203	22.46
		± 10	± 0.3	± 0.001	± 0.0006	± 395	± 0.07	± 0.001	± 0.07
LJ20-5	4681	36510	3	1.19	0.2232	8424	22.46	1.202	22.46
		± 10	± 0.3	± 0.001	± 0.0006	± 798	± 0.07	± 0.001	± 0.07
LJ20-6	4682	33640	1.4	1.19	0.2153	15490	21.58	1.202	21.58
		± 10	± 0.2	± 0.001	± 0.0006	± 2319	± 0.07	± 0.001	± 0.07
LJ20-7	4683	40570	2.4	1.19	0.2135	10884	21.39	1.201	21.39
		± 10	± 0.2	± 0.001	± 0.0005	± 1072	± 0.06	± 0.001	± 0.06
LJ20-8	4684	60790	2.9	1.192	0.22	13944	22.06	1.205	22.06
		± 20	± 0.3	± 0.001	± 0.0005	± 1542	± 0.06	± 0.001	± 0.06
LJ20-9	4685	33740	7.4	1.195	0.2292	3182	23.01	1.208	23
		± 10	± 0.3	± 0.001	± 0.0006	± 125	± 0.08	± 0.001	± 0.08
LJ20- (1)	4686	34160	5.1	1.194	0.2311	4728	23.26	1.207	23.25
		± 10	± 0.2	± 0.001	± 0.0006	± 196	± 0.07	± 0.001	± 0.07
LJ20- (2)	4687	47060	8.9	1.191	0.229	3695	23.07	1.204	23.07
		± 20	± 0.4	± 0.001	± 0.0006	± 156	± 0.07	± 0.001	± 0.07
LJ20- (3)	4688	36900	2.8	1.189	0.2226	8918	22.42	1.201	22.42
		± 10	± 0.3	± 0.001	± 0.0006	± 1027	± 0.08	± 0.001	± 0.08
LJ20- (4)	4689	63520	6.5	1.19	0.2266	6813	22.82	1.203	22.82
		± 20	± 0.4	± 0.001	± 0.0006	± 463	± 0.07	± 0.001	± 0.07
LJ20- (5)	4690	67020	7.2	1.19	0.2214	6324	22.25	1.203	22.25
		± 30	± 0.4	± 0.001	± 0.0006	± 387	± 0.07	± 0.001	± 0.07
LJ20- (6)	4691	62180	3.4	1.19	0.2206	12429	22.17	1.202	22.17
		± 40	± 0.4	± 0.001	± 0.0005	± 1424	± 0.06	± 0.001	± 0.06
LJ20- (7)	4692	84420	3.3	1.19	0.215	16653	21.55	1.202	21.55
		± 30	± 0.5	± 0.001	± 0.0005	± 2391	± 0.06	± 0.001	± 0.06
LJ20- (8)	4693	50760	8.6	1.193	0.231	4174	23.26	1.206	23.25
		± 20	± 0.4	± 0.001	± 0.0007	± 214	± 0.08	± 0.001	± 0.08
Mammalian teeth
LJ20-FT1	4976	117250	5.5	1.312	0.971	63342	135.5	1.457	135.5
		± 90	± 0.1	± 0.001	± 0.002	± 785	± 0.5	± 0.002	± 0.5
LJ20-FT2	5039	177520	9.8	1.657	1.117	61912	110.6	1.898	110.6
		± 60	± 2.4	± 0.001	± 0.002	± 15061	± 0.3	± 0.002	± 0.3
LJ20-FT3	4978	148450	10.7	1.394	1.268	53874	207.4	1.708	207.3
		± 60	± 0.5	± 0.001	± 0.002	± 2548	± 0.9	± 0.003	± 0.9
LJ20-FT4	5040	186070	6.7	1.544	1.212	103057	145.7	1.821	145.7
		± 90	± 1.0	± 0.001	± 0.002	± 15462	± 0.5	± 0.002	± 0.5
LJ20-FT5	5041	210400	4.3	1.486	1.21	179687	158	1.758	158
		± 100	± 0.7	± 0.001	± 0.002	± 30847	± 0.6	± 0.002	± 0.6
LJ20-FT6	4981	289400	2.3	1.44	1.209	459672	170	1.71	170
		± 400	± 0.2	± 0.002	± 0.002	± 41644	± 1.0	± 0.004	± 1.0
LJ20-FT7	4982	171900	82.4	1.482	1.293	8236	183.3	1.808	183.3
		± 200	± 0.5	± 0.003	± 0.003	± 45	± 1.1	± 0.005	± 1.1
LJ20-FT8	4983	2841	0.49	1.5	1.283	22783	174.8	1.818	174.8
		± 2	± 0.02	± 0.001	± 0.002	± 844	± 0.7	± 0.003	± 0.7
Flowstones
LJ20-FS1	5036	172.1	8.72	1.124	0.1476	8.9	15.24	1.129	13.9
		± 0.1	± 0.04	± 0.001	± 0.0004	± 0.1	± 0.05	± 0.002	± 0.7
LJ20-FS2	5038	1579	103.9	1.131	0.1717	7.98	17.82	1.137	16.1
		± 1	± 0.5	± 0.001	± 0.0003	± 0.04	± 0.03	± 0.001	± 0.9
LJ20-FS4	6081	78.7	1.71	1.128	0.504	70.77	63.62	1.153	63.07
		± 0.1	± 0.01	± 0.001	± 0.001	± 0.46	± 0.18	± 0.001	± 0.33
Isochron analyses of dirty carbonates
LJ20-FS3-a	6203	329.4	161.6	1.178	0.9303	5.8	158.83	1.161 ± 0.111	37.82 ± 8.57
		± 0.1	± 0.9	± 0.001	± 0.0023	± 0.03	± 0.90
LJ20-FS3-b	6206	314.6	145.7	1.18	0.9008	5.94	147.95
		± 0.1	± 0.8	± 0.001	± 0.0021	± 0.03	± 0.76
LJ20-FS3-c	6207	312.1	145.7	1.182	0.9037	5.92	148.35
		± 0.1	± 0.8	± 0.001	± 0.0022	± 0.03	± 0.81
LJ20-FS3-d	6208	327.1	150.8	1.173	0.8963	5.94	148.31
		± 0.1	± 0.8	± 0.001	± 0.0022	± 0.03	± 0.78
LJ20-FS3-e	6210	296.6	153.5	1.182	0.9697	5.72	172.38
		± 0.1	± 0.8	± 0.001	± 0.0025	± 0.03	± 1.09
LJ20-FS3-f	6211	303.3	149.9	1.18	0.9301	5.75	158.02
		± 0.1	± 0.8	± 0.001	± 0.0023	± 0.03	± 0.92
* U-series ages were calculated with half-lives of 75,584 a for 230Th and 245,620 a for 234U66, 1.4×1010 a for 232Th67, and 4.47×109 a for 238U68. Ages do not include uncertainties associated with the decay constants. Ages reported as ka Before Present (BP), where the present is defined as the year 1950 CE.
** The initial 234U/238U activity ratio. The initial 234U/238U activity ratio of LJ20-FS3 was determined by Rosholt isochron analyses of six subsamples (LJ20-FS3-a to f).
*** U-series ages were corrected with assumption of the initial 230Th/232Th atomic ratio of 4.4 ± 2.2×10-6, a value for a material at secular equilibrium, with the bulk earth 232Th/238U value of 3.8 and with an assumed error of 50%. The corrected age of sample LJ20-FS3 was determined by Rosholt isochron method106 with six subsamples (LJ20-F3-a to f).
