# Supplementary material for: New Late Pleistocene age for the Homo sapiens skeleton from Liujiang southern China
Source: Nat Commun. 2024 Apr 29;15:3611. doi: 10.1038/s41467-024-47787-3 (PMC11058812; doi:10.1038/s41467-024-47787-3)
Supplement: Supplementary file 6 — Supplementary Data 3 [file 41467_2024_47787_MOESM6_ESM.xlsx]

## Sheet: Sheet1
Supplementary Data 3. Concentrations of 238U, 232Th, 226Ra and their decay products, and 40K, as well specific radionulide activity ratios for the OSL samples from the Liujing section
Sample	238U (Bq/kg)	226Ra (Bq/kg)	210Pb (Bq/kg)	232Th (Bq/kg)	228Ra (Bq/kg)	228Th (Bq/kg)	40K (Bq/kg)	238U/226Ra	210Pb/226Ra	226Ra/232Th	228Th/228Ra	228Ra/232Th
HED-626	289.21±6.62	227.68±2.25	198.77±6.19	49.90±0.62	49.01±1.06	50.36±0.76	709.29±13.84	1.27±0.03	0.87±0.03	4.56±0.07	1.03±0.03	0.98±0.03
HED-627	110.78±4.04	132.23±1.38	117.74±4.39	65.99±0.67	66.40±1.07	65.73±0.87	539.79±10.67	0.84±0.04	0.89±0.04	2.00±0.03	0.99±0.02	1.01±0.02
HED-628	170.43±7.88	184.25±3.39	189.47±5.99	77.81±1.40	78.29±2.07	77.39±1.90	526.85±9.85	0.93±0.05	1.03±0.04	2.37±0.06	1.01±0.04	1.00±0.03
HED-638	238.46±5.37	140.59±1.46	148.54±4.87	37.90±0.49	37.17±0.84	38.27±0.59	592.27±11.63	1.70±0.05	1.06±0.04	3.71±0.06	1.03±0.03	0.98±0.03
HED-639	134.31±3.83	84.68±0.96	85.52±3.67	46.18±0.52	45.51±0.84	46.60±0.66	429.80±8.80	1.59±0.05	1.01±0.05	183±0.03	1.02±0.03	0.99±0.02
HED-640	169.58±4.29	200.10±2.10	166.54±5.58	57.83±0.75	61.18±1.22	55.81±0.95	546.37±11.47	0.85±0.02	0.83±0.03	3.46±0.06	0.96±0.03	1.01±0.03
HED-641	143.93±3.93	191.71±2.00	149.67±5.22	54.05±0.69	56.78±1.12	52.38±0.88	492.58±10.13	0.75±0.02	0.78±0.03	3.55±0.06	0.96±0.03	1.01±0.03
HED-642	101.72±3.90	119.81±1.28	124.5±4.49	56.92±0.62	57.48±1.00	56.56±0.79	362.92±7.93	0.85±0.03	1.04±0.04	2.11±0.03	0.99±0.02	1.01±0.02
HED-682	69.15±2.55	81.34±0.86	73.09±2.78	41.00±0.43	41.32±0.68	40.79±0.55	335.94±6.66	0.85±0.03	0.90±0.04	1.98±0.03	0.99±0.02	1.01±0.02
HED-683	76.70±3.05	76.62±0.87	58.82±3.10	47.97±0.52	47.81±0.82	48.07±0.66	373.12±7.72	1.00±0.04	0.77±0.04	1.60±0.03	1.01±0.02	1.00±0.02
HED-684	68.14±2.89	64.92±0.77	53.52±2.93	40.19±0.46	40.34±0.75	40.10±0.58	328.41±7.02	1.05±0.05	0.83±0.05	1.62±0.03	0.99±0.03	1.00±0.02
