# Supplementary material for: New Late Pleistocene age for the Homo sapiens skeleton from Liujiang southern China
Source: Nat Commun. 2024 Apr 29;15:3611. doi: 10.1038/s41467-024-47787-3 (PMC11058812; doi:10.1038/s41467-024-47787-3)
Supplement: Supplementary file 7 — Supplementary Data 4 [file 41467_2024_47787_MOESM7_ESM.xlsx]

## Sheet: Sheet1
Supplementary Data 4. OSL dating results, with uncertainty given at 1σ level. Age uncertainties include a 2.1% systematic error to allow for any bias associated with calibration of the laboratory beta source.
Sample	Depth (m)	Water content	Mineral	Alpha wet	Beta wet	Gamma wet	Portbal gamma	Cosmic Dose	Total dose rate (mGy/a)*	Aliquots	De	error (Gy)	Age (ka)*	error
		(%)		(Gy/ka)	(Gy/ka)	(Gy/ka)	(Gy/ka)	(mGy/a)			(Gy)			(ka)
HED-626	13.56	32	Quartz	1.513±0.385	3.239±0.091	2.014±0.082	1.894±0.067	0.035±0.004	6.681±0.401	24	413.5	13.6	61.9	4.2
HED-627	13.68	32	Quartz	0.987±0.251	2.104±0.054	1.555±0.052	1.307±0.065	0.035±0.003	4.432±0.265	40	151.3	4	34.1	2.2
HED-628	13.3	48	Quartz	1.143±0.291	2.205±0.064	1.691±0.061	1.647±0.067	0.036±0.004	5.030±0.305	34	121.9	3	24.2	1.6
HED-638	14.03	30	Quartz	1.068±0.272	2.533±0.068	1.427±0.056	1.649±0.054	0.034±0.003	5.284±0.285	14	543.2	22.8	102.8	7
HED-639	14.36	34	Quartz	0.719±0.183	1.679±0.044	1.070±0.036	1.261±0.074	0.033±0.003	3.691±0.202	14	558.6	32.5	151.3	12.1
HED-640	12.95	46	Quartz	1.130±0.288	2.237±0.075	1.642±0.064	1.768±0.065	0.037±0.004	5.173±0.302	16	112.7	6.3	21.8	1.8
HED-641	13.15	48	Quartz	1.038±0.265	2.007±0.067	1.521±0.061	1.511±0.060	0.036±0.004	4.592±0.277	20	113.1	6.1	24.6	2
HED-642	13.5	41	Quartz	0.809±0.206	1.551±0.045	1.220±0.043	1.143±0.055	0.035±0.004	3.538±0.217	22	133.6	4.7	37.8	2.7
HED-682	13.75	45	Quartz	0.540±0.138	1.170±0.032	0.868±0.031	0.839±0.050	0.034±0.003	2.582±0.150	14	109.2	3.6	42.3	2.8
HED-683	13.91	45	Quartz	0.562±0.143	1.262±0.032	0.922±0.030	0.872±0.045	0.034±0.003	2.730±0.154	19	132.1	3.3	48.4	3
HED-684	14.33	45	Quartz	0.478±0.122	1.096±0.030	0.785±0.027	0.889±0.042	0.033±0.003	2.496±0.133	14	132.8	3.6	53.2	3.2
* The total wet doses rate was calculated using the alpha wet (water corrected) dose rate, beta wet (water corrected) dose rate, and portable gamma dose rate
