# Supplementary material for: New Late Pleistocene age for the Homo sapiens skeleton from Liujiang southern China
Source: Nat Commun. 2024 Apr 29;15:3611. doi: 10.1038/s41467-024-47787-3 (PMC11058812; doi:10.1038/s41467-024-47787-3)
Supplement: Supplementary file 8 — Supplementary Data 5 [file 41467_2024_47787_MOESM8_ESM.xlsx]

## Sheet: Sheet1
Supplementary Data 5. OSL and U-Th ages (‘Unmodelled age ranges’) and corresponding Bayesian age model estimates (‘Modelled age ranges’) obtained using the OxCal 4.4 platform, at 95.4% probability.
Sample/Stratigraphic layer	Unmodelled age ranges (years)				Modelled age ranges (years)				Agreement (%)	Convergence values (%)
	68.3% probability		95.4% probability		68.3% probability		95.4% probability
	from	to	from	to	from	to	from	to
End of Layer 1					13106	12124	13167	9956		91.1
BA230072	13115	12990	13161	12915	13116	12995	13163	12920	102.9	99.7
Beta-654800	13571	13448	13580	13361	13570	13445	13580	13356	100	99.8
LJ20-FS1	15271	12387	16629	11029	14211	12755	15583	12013	121.8	99.9
LJ20-FS2	17883	14175	19629	12429	14633	12815	16775	12257	72.5	99.9
Start of Layer 1					15510	13441	18848	13365		97
End of Layer 2					25457	18339	30074	15194		96.1
Beta-653001	30249	30046	30382	29969	30244	30041	30386	29958	101.7	99.8
HED-640	25344	18093	28759	14679	28069	22155	30533	19902	82.9	99.9
HED-641	28658	20459	32519	16599	29908	23978	31341	20595	107.1	99.9
HED-628	27434	20883	30519	17799	28745	23244	30717	20890	99.1	99.9
Start of Layer 2					32123	30100	35112	30012		99.4
End of Layer 3					37006	31803	39786	30509		98.7
HED-642	43189	32188	48369	27009	39540	34039	42423	31957	125.8	99.9
HED-627	38662	29475	42989	25149	39126	33819	41802	31857	108.3	100
Boundary Layers 4/3					42165	35668	45719	33086		98.4
HED-682	48038	36379	53529	30889	45209	38587	48832	35701	122.5	99.5
Boundary Layers 5/4					48892	40855	52967	37551		96.6
HED-683	54478	42159	60279	36359	50999	42986	55185	39578	117.2	96.5
HED-684	59659	46598	65809	40449	53466	44336	58601	40469	101.1	93.9
Start of Layer 5					56088	44142	62830	40751		63.2
