# Supplementary material for: New Late Pleistocene age for the Homo sapiens skeleton from Liujiang southern China
Source: Nat Commun. 2024 Apr 29;15:3611. doi: 10.1038/s41467-024-47787-3 (PMC11058812; doi:10.1038/s41467-024-47787-3)
Supplement: Supplementary file 11 — Source Data [file 41467_2024_47787_MOESM11_ESM.xlsx]

## Sheet: Colour data
Sample	L	a*	b*	a*/L	b*/L
LJHS	58.6	8.68	16.75	44.4369	28.5836
HED-682	59.09	6.97	17.1	35.3867	28.9389
HED-641	58.11	9.25	17.18	47.7543	29.5646
HED-640	56.98	8.55	16.48	45.0158	28.9224
HED-628	59.11	8.7	17.16	44.155	29.0306
LJ-16	55.04	8.95	15.51	48.7827	28.1795
HED-626	59.92	7.6	16.01	38.0507	26.719
HED-638	62.78	6.28	15.63	30.0096	24.8965
LJ-17	60.21	5.86	15.62	29.1978	25.9425
LJ-20	61.48	7.75	17.47	37.8172	28.4157
HED-627	61.14	7.92	16.6	38.8616	27.1508
HED-642	63.98	8.52	18.55	39.95	28.9934
LJ-12	54.23	7.65	14.84	42.3197	27.3649
LJ-14	62.73	8.24	18.72	39.407	29.8422
LJ-15	65.34	7.31	18.13	33.5629	27.7472
HED-683	59.53	6.29	16.9	31.6983	28.389
HED-684	61.84	6.62	16.37	32.1151	26.4715
HED-639	60.97	6.88	17.27	33.8527	28.3254
LJ-13	60.06	8.06	18.39	40.2597	30.6194

## Sheet: Grain-size distribution
Sizes	LJHS	HED-626	HED-627	HED-628	HED-638	HED-639	HED-640	HED-641	HED-642	HED-682	HED-683	HED-684	21LJ-12	21LJ-13	21LJ-14	21LJ-15	21LJ-16	21LJ-20	21LJ-17
0.02	0	0	0	0	0	0	0	0	0	0	0	0	0	0	0	0	0	0	0
0.0235	0	0	0	0	0	0	0	0	0	0	0	0	0	0	0	0	0	0	0
0.0277	0	0	0	0	0	0	0	0	0	0	0	0	0	0	0	0	0	0	0
0.0325	0	0	0	0	0	0	0	0	0	0	0	0	0	0	0	0	0	0	0
0.0383	0	0	0	0	0	0	0	0	0	0	0	0	0	0	0	0	0	0	0
0.045	0	0	0	0	0	0	0	0	0	0	0	0	0	0	0	0	0	0	0
0.0529	0	0	0	0	0	0	0	0	0	0	0	0	0	0	0	0	0	0	0
0.0622	0	0	0	0	0	0	0	0	0	0	0	0	0	0	0	0	0	0	0
0.0732	0	0	0	0	0	0	0	0	0	0	0	0	0	0	0	0	0	0	0
0.0861	0	0	0	0	0	0	0	0	0	0	0	0	0	0	0	0	0	0	0
0.101	0	0	0	0	0	0	0	0	0	0	0	0	0	0	0	0	0	0	0
0.119	0	0	2.81	0	0	0	0	0	2.96	0	0	0	0	0	0.04	0.73	0	0	0
0.14	0	0	8.38	0	0	0	0	0	7.76	0	0	0	2.08	0	2.43	4.06	0	0	0
0.165	0	0	11.18	0	0	0	0	0	10.87	0	0	0	4.74	0	5.22	6.67	0	0	0
0.194	0	0	11.17	0	0	0	0	0	10.75	0	0	0	5.94	0	6.42	7.54	0	0	0
0.228	0.02	0	8.79	0.19	0	0	0.32	0.02	8.43	0.02	0	0	6.1	0	6.45	6.89	0.01	0	0
0.268	1.03	0.01	5.65	1.34	0.01	0.16	1.32	1.1	5.38	1.05	0.02	0.02	5.59	0.03	5.77	5.51	0.7	0.01	0.02
0.315	1.99	0.2	3.31	2.38	0.16	0.93	2.28	2.08	3.12	2.08	0.66	0.62	4.92	0.93	4.94	4.27	1.55	0.23	0.25
0.37	2.92	0.79	2.31	3.37	0.72	1.57	3.14	3.03	2.19	3.08	1.26	1.15	4.3	1.61	4.24	3.54	2.36	0.85	0.87
0.436	3.68	1.4	2.17	4.18	1.23	2.18	3.82	3.82	2.12	3.91	1.85	1.68	3.64	2.3	3.55	3.1	3.05	1.4	1.42
0.512	4.23	2	2.34	4.76	1.72	2.67	4.29	4.4	2.35	4.54	2.34	2.1	2.95	2.87	2.9	2.79	3.56	1.93	1.95
0.602	4.55	2.46	2.42	5.09	2.09	3.02	4.51	4.74	2.49	4.92	2.71	2.41	2.33	3.3	2.38	2.53	3.87	2.33	2.34
0.708	4.62	2.75	2.25	5.17	2.34	3.22	4.5	4.85	2.36	5.06	2.96	2.61	1.89	3.6	2.07	2.31	3.99	2.6	2.6
0.833	4.51	2.88	2.14	5.04	2.46	3.31	4.32	4.77	2.28	5	3.12	2.71	1.79	3.78	2.12	2.31	3.94	2.74	2.73
0.98	4.3	2.94	2.39	4.82	2.52	3.33	4.05	4.61	2.54	4.81	3.21	2.76	2.06	3.89	2.55	2.67	3.81	2.8	2.78
1.15	4.12	3.04	2.88	4.61	2.57	3.33	3.84	4.46	3.03	4.61	3.3	2.79	2.55	3.97	3.16	3.23	3.69	2.84	2.82
1.36	4.06	3.28	3.27	4.5	2.68	3.37	3.77	4.42	3.4	4.48	3.41	2.85	3	4.06	3.66	3.71	3.66	2.93	2.89
1.59	4.16	3.7	3.39	4.53	2.87	3.45	3.86	4.5	3.51	4.45	3.54	2.95	3.25	4.16	3.89	3.96	3.75	3.07	3.02
1.87	4.37	4.29	3.29	4.62	3.14	3.52	4.08	4.64	3.4	4.48	3.65	3.04	3.33	4.22	3.87	3.98	3.92	3.26	3.2
2.2	4.6	5	3.03	4.71	3.46	3.57	4.33	4.78	3.13	4.5	3.71	3.12	3.31	4.2	3.68	3.85	4.13	3.47	3.39
2.59	4.81	5.76	2.66	4.74	3.83	3.57	4.56	4.85	2.76	4.48	3.71	3.16	3.26	4.1	3.42	3.6	4.33	3.69	3.59
3.05	4.94	6.51	2.29	4.7	4.25	3.55	4.74	4.85	2.41	4.42	3.66	3.19	3.24	3.95	3.16	3.33	4.53	3.93	3.82
3.59	4.98	7.14	1.98	4.57	4.72	3.52	4.84	4.76	2.11	4.31	3.57	3.2	3.28	3.78	2.95	3.07	4.69	4.21	4.08
4.22	4.9	7.56	1.75	4.36	5.2	3.5	4.85	4.6	1.9	4.16	3.48	3.21	3.35	3.62	2.8	2.84	4.8	4.51	4.36
4.96	4.69	7.65	1.59	4.07	5.65	3.48	4.76	4.35	1.75	3.97	3.37	3.23	3.41	3.5	2.7	2.63	4.85	4.8	4.65
5.83	4.37	7.35	1.46	3.71	5.99	3.45	4.54	4.02	1.63	3.73	3.26	3.25	3.4	3.41	2.58	2.4	4.79	5.05	4.9
6.86	3.92	6.62	1.33	3.28	6.16	3.38	4.19	3.61	1.48	3.43	3.14	3.25	3.26	3.34	2.42	2.12	4.6	5.2	5.05
8.07	3.38	5.54	1.15	2.8	6.1	3.27	3.71	3.12	1.28	3.06	2.98	3.21	2.98	3.27	2.19	1.79	4.28	5.21	5.07
9.49	2.78	4.26	0.95	2.29	5.8	3.1	3.13	2.57	1.04	2.65	2.8	3.14	2.58	3.19	1.9	1.42	3.81	5.05	4.92
11.2	2.19	2.99	0.72	1.78	5.28	2.88	2.51	2.03	0.77	2.21	2.58	3.02	2.11	3.09	1.57	1.06	3.26	4.73	4.63
13.1	1.65	1.87	0.5	1.31	4.6	2.63	1.89	1.51	0.51	1.77	2.33	2.87	1.62	2.97	1.26	0.74	2.67	4.29	4.21
15.4	1.19	1.03	0.31	0.91	3.84	2.37	1.33	1.06	0.3	1.37	2.08	2.68	1.18	2.82	0.98	0.49	2.08	3.77	3.7
18.1	0.85	0.49	0.14	0.6	3.1	2.14	0.88	0.71	0	1.03	1.82	2.49	0.83	2.64	0.77	0.32	1.57	3.22	3.17
21.3	0.61	0.2	0	0.39	2.4	1.94	0.55	0.47	0	0.77	1.57	2.29	0.58	2.45	0.62	0.22	1.14	2.7	2.64
25.1	0.46	0.07	0	0.27	1.81	1.78	0.34	0.32	0	0.58	1.34	2.1	0.43	2.23	0.51	0.17	0.81	2.23	2.18
29.5	0.37	0.03	0	0.21	1.32	1.65	0.23	0.24	0	0.44	1.15	1.92	0.34	1.99	0.41	0.12	0.58	1.83	1.77
34.7	0.3	0.02	0	0.19	0.91	1.55	0.18	0.21	0	0.33	0.99	1.75	0.26	1.74	0.29	0	0.43	1.48	1.42
40.8	0.24	0.03	0	0.18	0.58	1.46	0.15	0.18	0	0.22	0.86	1.57	0.12	1.46	0.12	0	0.32	1.17	1.13
48	0.16	0.03	0	0.16	0.32	1.37	0.12	0.15	0	0.08	0.78	1.4	0	1.17	0	0	0.23	0.89	0.87
56.5	0.06	0.04	0	0.13	0.14	1.3	0.05	0.13	0	0	0.73	1.23	0	0.89	0	0	0.16	0.64	0.65
66.4	0	0.03	0	0.04	0.03	1.26	0	0.04	0	0	0.7	1.08	0	0.63	0	0	0.05	0.43	0.46
78.1	0	0.02	0	0	0	1.23	0	0	0	0	0.67	0.96	0	0.41	0	0	0	0.26	0.32
91.8	0	0.02	0	0	0	1.2	0	0	0	0	0.61	0.86	0	0.25	0	0	0	0.14	0.21
108	0	0.02	0	0	0	1.15	0	0	0	0	0.52	0.81	0	0.15	0	0	0	0.07	0.14
127	0	0	0	0	0	1.08	0	0	0	0	0.4	0.78	0	0.02	0	0	0	0.01	0.1
149	0	0	0	0	0	0.98	0	0	0	0	0.3	0.79	0	0	0	0	0	0	0.08
176	0	0	0	0	0	0.87	0	0	0	0	0.32	0.85	0	0	0	0	0	0	0.08
207	0	0	0	0	0	0.76	0	0	0	0	0.53	0.94	0	0	0	0	0	0	0.11
243	0	0	0	0	0	0.65	0	0	0	0	1	1.06	0	0	0	0	0	0	0.15
286	0	0	0	0	0	0.54	0	0	0	0	1.69	1.19	0	0	0	0	0	0	0.21
336	0	0	0	0	0	0.42	0	0	0	0	2.44	1.28	0	0	0	0	0	0	0.27
395	0	0	0	0	0	0.26	0	0	0	0	2.99	1.33	0	0	0	0	0	0	0.3
465	0	0	0	0	0	0.09	0	0	0	0	2.98	1.29	0	0	0	0	0	0	0.27
547	0	0	0	0	0	0	0	0	0	0	2.42	1.17	0	0	0	0	0	0	0.17
643	0	0	0	0	0	0	0	0	0	0	0.48	0.97	0	0	0	0	0	0	0.04
756	0	0	0	0	0	0	0	0	0	0	0	0.73	0	0	0	0	0	0	0
889	0	0	0	0	0	0	0	0	0	0	0	0.49	0	0	0	0	0	0	0
1050	0	0	0	0	0	0	0	0	0	0	0	0.3	0	0	0	0	0	0	0
1230	0	0	0	0	0	0	0	0	0	0	0	0.16	0	0	0	0	0	0	0
1450	0	0	0	0	0	0	0	0	0	0	0	0.01	0	0	0	0	0	0	0
1700	0	0	0	0	0	0	0	0	0	0	0	0	0	0	0	0	0	0	0
2000	0	0	0	0	0	0	0	0	0	0	0	0	0	0	0	0	0	0	0
